# Supplementary material for: ReCombine: A Suite of Programs for Detection and Analysis of Meiotic Recombination in Whole-Genome Datasets
Source: PLoS One. 2011 Oct 25;6(10):e25509. doi: 10.1371/journal.pone.0025509 (PMC3201961; doi:10.1371/journal.pone.0025509)
Supplement: Table S2 — Examples of indel count files. (XLS) [file pone.0025509.s006.xls]

## Sheet: Table S2
Table S2A: Part of an S288c indel count file.
Type	S288c Chromosome #	Position	Base	Reads matching reference genome	Reads not matching reference genome	Quality sum for reads matching ref. genome	Quality sum for reads not matching ref. genome	Read count for "A"	Read count for "C"	Read count for "G"	Read count for "T"	Read count for "N"
I	Chr05	39905	A	17	0	504	0	17	0	0	0	0
I	Chr05	40018	A	14	0	430	0	14	0	0	0	0
D1	Chr05	42850	G	2	0	60	0	0	0	2	0	0
D2	Chr05	42850	C	2	0	63	0	0	2	0	0	0
Table S2B: Part of a YJM789 indel count file.
Type	S288c Chromosome #	Position	Base	Reads matching reference genome	Reads not matching reference genome	Quality sum for reads matching ref. genome	Quality sum for reads not matching ref. genome	Read count for "A"	Read count for "C"	Read count for "G"	Read count for "T"	Read count for "N"
E1	Chr05	39905	A	3	0	68	0	3	0	0	0	0
E2	Chr05	39905	T	2	2	42	4	2	0	0	2	0
E1	Chr05	40018	A	2	0	66	0	2	0	0	0	0
E2	Chr05	40018	G	2	0	59	0	0	0	2	0	0
J	Chr05	42850	G	14	0	349	0	0	0	14	0	0
Each row corresponds to one reference base for an indel.The reference base for an insertion is the center base of an odd-length insertion or the right-most base of the two center bases of an even-length insertion. For a deletion, there are two reference bases, one flanking each side of the deletion. All position numbers are given in the S288c genome, and for a given indel, only one position numbe…
