# Supplementary material for: ReCombine: A Suite of Programs for Detection and Analysis of Meiotic Recombination in Whole-Genome Datasets
Source: PLoS One. 2011 Oct 25;6(10):e25509. doi: 10.1371/journal.pone.0025509 (PMC3201961; doi:10.1371/journal.pone.0025509)
Supplement: Table S3 — Example of a SNP master file. (XLS) [file pone.0025509.s007.xls]

## Sheet: Table S3
Table S3: Part of a SNP master file
S288c Chromosome #	Position	S288c call	YJM789 call
5	39166	W	X
5	39651	W	X
5	40307	W	X
5	40623	W	X
5	40634	W	X
5	40835	W	X
5	40988	W	X
5	41045	W	X
5	41069	W	X
5	41138	X	M
5	41432	X	M
5	41545	X	M
5	41687	X	M
5	42238	X	M
5	42490	X	M
5	42959	X	M
5	43074	X	M
5	44403	X	M
5	44518	X	M
5	44999	X	M
5	45229	X	M
5	45296	X	M
Based on the count files shown in Tables S2A and S2B, ReadAligner determines a base call by separately considering reads aligning to each reference genome. These calls are shown in the last two columns ("S288c call" lists the base call determined by reads aligning to the S288c reference genome; "YJM789 call" lists the base call determined by reads aligning to the YJM789 reference genome). These t…
