# Supplementary material for: ReCombine: A Suite of Programs for Detection and Analysis of Meiotic Recombination in Whole-Genome Datasets
Source: PLoS One. 2011 Oct 25;6(10):e25509. doi: 10.1371/journal.pone.0025509 (PMC3201961; doi:10.1371/journal.pone.0025509)
Supplement: Table S5 — Example of a seg file. (XLS) [file pone.0025509.s009.xls]

## Sheet: Table S5
TableS5: Part of a Seg file
S288c Chromosome #	Position	Spaceholder	Spore A	Spore B	Spore C	Spore D
5	39166	spaceholder	0	1	1	0
5	39651	spaceholder	0	1	1	0
5	39905	spaceholder	0	1	1	0
5	40018	spaceholder	0	1	1	0
5	40307	spaceholder	0	1	1	0
5	40623	spaceholder	0	1	1	0
5	40634	spaceholder	0	1	1	0
5	40835	spaceholder	0	1	1	0
5	40988	spaceholder	0	1	1	0
5	41045	spaceholder	0	1	1	0
5	41069	spaceholder	0	1	1	0
5	41138	spaceholder	0	1	0	0
5	41432	spaceholder	0	1	0	0
5	41545	spaceholder	0	1	0	0
5	41687	spaceholder	0	1	0	0
5	42238	spaceholder	0	1	0	0
5	42490	spaceholder	0	1	0	0
5	42850	spaceholder	1	1	0	0
5	42959	spaceholder	1	1	0	0
5	43074	spaceholder	1	1	0	0
5	44403	spaceholder	1	1	0	0
5	44518	spaceholder	1	1	0	0
Each row shows the genotype of all four spores at a given SNP or indel position. A genotype of “0” denotes YJM789, and “1” denotes S288c. In this simple example, a crossover occurred between chromatids A and C. This format is based upon, and is essentially the same as, the format of segregation files created by the program Allelescan (Winzeler, 1998). For researchers wanting to reformat segregati…
